# Supplementary material for: Diversity of Blastocystis Subtypes in Horses in Colombia and Identification of Two New Subtypes
Source: Microorganisms. 2022 Aug 24;10(9):1693. doi: 10.3390/microorganisms10091693 (PMC9505074; doi:10.3390/microorganisms10091693)
Supplement: Supplementary file 1 [file microorganisms-10-01693-s001.zip]

Archive with 1 entries (1 files):
- microorganisms-1832766-supplementary.xlsx
