# Supplementary material for: Diversity of Blastocystis Subtypes in Horses in Colombia and Identification of Two New Subtypes
Source: Microorganisms. 2022 Aug 24;10(9):1693. doi: 10.3390/microorganisms10091693 (PMC9505074; doi:10.3390/microorganisms10091693)
Supplement: Supplementary file 1 [file microorganisms-10-01693-s001.zip › microorganisms-1832766-supplementary.xlsx]

## Sheet: Metadata
Horse ID#	Location	Gender	Age	Subtype (% of sample)(GenBank Accesion No.)
a11	Sabana de Bogotá	Female	8 mo	ST25 (100%) (ON932553)
a13	Sabana de Bogotá	Female	9 mo	ST10 (100%) (ON932530)
a14	Sabana de Bogotá	Female	7 mo	ST10 (100%) (ON932506)
a15	Sabana de Bogotá	Male	10 mo	ST10 (100%) (ON932506)
a16	Sabana de Bogotá	Female	8 mo	ST10 (45.9%) (ON932506), ST4 (37.5%)(ON932509), ST26 (11.1%)(ON932547), ST14 (2.8%)(ON932543), ST25 (2.7%)(ON932519)
a18	Sabana de Bogotá	Female	9 mo	ST10 (100%) (ON932506)
a20	Sabana de Bogotá	Female	6 mo	ST10 (59.2%)(ON932506), ST25 (40.8%)(ON932519)
a22	Sabana de Bogotá	Male	24 mo	ST25 (53.5%)(ON932525), ST10 (46.5%)(ON932506)
a24	Sabana de Bogotá	Male	25 mo	ST25 (70.0%)(ON932519), ST10 (30.0%)(ON932540)
a25	Sabana de Bogotá	Male	19 mo	ST26 (100%)(ON932514)
a26	Sabana de Bogotá	Male	18 mo	ST10 (100%) (ON932506)
a29	Sabana de Bogotá	Male	24 mo	ST10* (63.1%) (ON932506, ON932534), ST25 (36.9%) (ON932528)
a30	Sabana de Bogotá	Male	3 yr	ST25 (51.1%) (ON932521), ST10 (48.9%)(ON932506)
a32	Sabana de Bogotá	Male	8 mo	ST24 (100%) (ON932522)
a33	Sabana de Bogotá	Male	7 mo	ST10 (84.5%) (ON932506), ST34 (15.5%) (ON932532)
a34	Sabana de Bogotá	Male	13 yr	ST25 (56.4%) (ON932521), ST26 (43.6%) (ON932514)
a35	Sabana de Bogotá	Male	38 mo	ST10 (100%) (ON932506)
a37	Sabana de Bogotá	Male	37 mo	ST10 (100%) (ON932506)
a39	Sabana de Bogotá	Female	30 mo	ST10 (68.3%) (ON932506), ST25 (31.7%)(ON932519)
a43	Sabana de Bogotá	Female	15 mo	ST10 (100%) (ON932506)
a44	Sabana de Bogotá	Female	1 yr	ST10 (100%) (ON932506)
a48	Sabana de Bogotá	Female	13 mo	ST10 (52.5%)(ON932506), ST26 (47.5%)(ON932514)
a52	Sabana de Bogotá	Female	3.5 yr	ST10 (100%) (ON932506)
a55	Sabana de Bogotá	Female	14 yr	ST10 (100%) (ON932506)
a60	Sabana de Bogotá	Female	14.5 yr	ST10 (59.6%)(ON932506), ST26 (40.4%)(ON932514)
b8	Costa Atlántica	Female	27mo	ST10 (100%) (ON932506)
b9	Costa Atlántica	Female	36mo	ST1* (100%) (ON932503, ON932504, ON932529)
b12	Costa Atlántica	Female	44mo	ST1* (100%) (ON932503, ON932504, ON932529)
b16	Costa Atlántica	Female	13yr	ST1* (91.4%) (ON932503, ON932504), ST10* (8.6%)(ON932506, ON932534)
b17	Costa Atlántica	Female	6yr	ST10 (100%) (ON932506)
b20	Costa Atlántica	Female	7mo	ST10 (100%) (ON932506)
b27	Costa Atlántica	Female	45mo	ST25 (100%) (ON932521)
b28	Costa Atlántica	Female	7yr	ST1* (80.0%) (ON932503, ON932508), ST10 (20.0%)(ON932506)
b29	Costa Atlántica	Male	29mo	ST1* (100%) (ON932503, ON932508, ON932538)
b31	Costa Atlántica	Female	15yr	ST25 (56.7%)(ON932519), ST10 (43.3%)(ON932506),
b33	Costa Atlántica	Female	43mo	ST10 (100%) (ON932506)
b34	Costa Atlántica	Male	55mo	ST1 (80.0%) (ON932515), ST25 (20.0%)(ON932521)
b36	Costa Atlántica	Female	4yr	ST10 (100%) (ON932506)
b38	Costa Atlántica	Female	55mo	ST10 (89.1%) (ON932506), ST14 (10.9%)(ON932552)
b42	Costa Atlántica	Male	12mo	ST10 (49.8%) (ON932506), ST5 (26.0%)(ON932551), ST25 (24.2%) (ON932521)
b43	Costa Atlántica	Female	7mo	ST14 (52.8%) (ON932543), ST10 (47.2%)(ON932546)
b45	Costa Atlántica	Female	7yr	ST10 (100%) (ON932506)
b49	Costa Atlántica	Male	20mo	ST10 (100%) (ON932506)
b50	Costa Atlántica	Female	12yr	ST1* (90.6%) (ON932503, ON932504), ST10 (9.4%)(ON932506)
b52	Costa Atlántica	Female	9yr	ST10 (70.7%) (ON932506), ST26 (29.3%)(ON932514)
b56	Costa Atlántica	Female	29mo	ST6 (85.9%) (ON932544), ST1 (14.1%) (ON932503)
b57	Costa Atlántica	Male	62mo	ST25 (100%) (ON932519)
b60	Costa Atlántica	Male	29mo	ST1* (99.9%) (ON932503, ON932504, ON932529), ST10 (01%)(ON932506)
c2	Bogotá D.C.	Female	8yr	ST26 (64.3%)(ON932554), ST10 (35.7%)(ON932506)
c4	Bogotá D.C.	Female	1.5mo	ST4 (97.7%)(ON932520), ST10 (2.3%)(ON932555)
c5	Bogotá D.C.	Female	4yr	ST25 (53.2%)(ON932521), ST10 (46.8%)(ON932506)
c7	Bogotá D.C.	Female	9yr	ST25 (53.9%)(ON932519), ST1 (46.1%)(ON932508)
c8	Bogotá D.C.	Female	4yr	ST25 (100%) (ON932521)
c10	Bogotá D.C.	Female	7yr	ST10* (100%) (ON932506, ON932534)
c12	Bogotá D.C.	Female	9yr	ST10 (76.8%)(ON932506), ST5 (23.2%)(ON932557)
c14	Bogotá D.C.	Female	9yr	ST10 (100%) (ON932506)
c15	Bogotá D.C.	Female	14yr	ST10 (49.9%)(ON932506), ST25 (26.7%)(ON932519), ST26 (23.4%)(ON932556)
c16	Bogotá D.C.	Female	10yr	ST10 (100%) (ON932506)
c19	Bogotá D.C.	Female	11yr	ST10 (100%) (ON932506)
c20	Bogotá D.C.	Female	13yr	ST10 (86.2%)(ON932506), ST4 (13.8%)(ON932550)
c22	Bogotá D.C.	Female	4yr	ST10 (100%) (ON932506)
c23	Bogotá D.C.	Female	7yr	ST10 (81.6%)(ON932506), ST26 (18.4%)(ON932514)
d1	Llanos Orientales	Female	1.5mo	ST10 (100%) (ON932542)
d2	Llanos Orientales	Female	2mo	ST10 (87.4%)(ON932506), ST5 (12.6%)(ON932536)
d3	Llanos Orientales	Male	6mo	ST5 (44.5%)(ON932527), ST25 (33.5%)(ON932521), ST4 (22.0%)(ON932509)
d4	Llanos Orientales	Male	8mo	ST10 (58.7%)(ON932506), ST26 (29.6%)(ON932537), ST25 (11.7%)(ON932521)
d5	Llanos Orientales	Male	9mo	ST1* (81.9%)(ON932503,ON932504, ON932512, ON932531), ST26 (18.1%)(ON932514)
d9	Llanos Orientales	Male	3mo	ST3 (80.7%)(ON932505), ST1 (18.9%)(ON932513), ST10 (0.4%)(ON932506)
d10	Llanos Orientales	Female	6mo	ST5 (42.3%)(ON932507), ST1* (57.7%)(ON932503, ON932504, ON932510, ON932512)
d20	Llanos Orientales	Female	8yr	ST26 (100%)(ON932549)
d21	Llanos Orientales	Female	7mo	ST3 (77.2%)(ON932518), ST25 (14.9%)(ON932521), ST10 (7.9%)(ON932506)
d23	Llanos Orientales	Male	6mo	ST1* (68.1%) (ON932508, ON932515), ST3 (28.1%)(ON932516), ST5 (2.5%)(ON932507), ST25 (0.6%)(ON932521), ST10 (0.4%)(ON932506), ST4 (0.3%)(ON932509)
d24	Llanos Orientales	Male	3mo	ST25 (54.8%)(ON932519), ST10 (45.2%)(ON932506)
d28	Llanos Orientales	Male	6mo	ST1* (98.1%)(ON932503, ON932508, ON932511, ON932517), ST5(1.7%)(ON932526), ST3 (0.2%)(ON932518)
d29	Llanos Orientales	Male	2mo	ST1* (83.4)(ON932503, ON932508, ON932511), ST5 (5.2%)(ON932526), ST10* (5.2%)(ON932506, ON932535, ON932559), ST26 (3.8%)(ON932514), ST25 (0.3%)(ON932521), ST4 (0.3)(ON932509)
d31	Llanos Orientales	Male	3yr	ST33 (100%)(ON932523)
d39	Llanos Orientales	Female	7mo	ST10* (100%) (ON932506, ON932545)
d43	Llanos Orientales	Female	7mo	ST33 (34.5%)(ON932523), ST10 (22.6%) (ON932506), ST1* (21.8%) (ON932503, ON932510), ST34 (13.2%)(ON932532), ST26 (8.0%)(ON932514)
d45	Llanos Orientales	Female	6yr	ST1*(37.5%)(ON932508, ON932524, ON932539, ON932541), ST10*(36.5%)(ON932506, ON932535), ST5 (11.3%)(ON932533), ST25 (8.7%)(ON932519), ST26 (3.5%)(ON932548), ST34 (3.4%) (ON932532)
d47	Llanos Orientales	Male	4mo	ST1*(62.7%)(ON932503, ON932508, ON932511, ON932517), ST25 (16.5%)(ON932519), ST26 (14.3%)(ON932514), ST5 (6.5%)(ON932507)
d48	Llanos Orientales	Male	5mo	ST25 (73.5%)(ON932519), ST3 (18.1%)(ON932518), ST1 (8.4%)(ON932558)
